# Supplementary material for: Fundamental Identifiability Limits in Molecular Epidemiology
Source: Mol Biol Evol. 2021 May 19;38(9):4010–24. doi: 10.1093/molbev/msab149 (PMC8382926; doi:10.1093/molbev/msab149)
Supplement: msab149_Supplementary_Data [file msab149_supplementary_data.zip]

Archive with 5 entries (5 files):
- supplement (1).pdf
- Supplemental_File_1_-_simulated_data.zip
- Supplemental_File_2_-_BEAST_config_for_HIV.xml.zip
- Supplemental_File_3_-_BEAST_configs_for_sims.zip
- Supplemental_File_4_-_ensemble.zip
